# Supplementary material for: The Effect of Photosensitizer Metalation Incorporated into Arene–Ruthenium Assemblies on Prostate Cancer
Source: Int J Mol Sci. 2023 Sep 2;24(17):13614. doi: 10.3390/ijms241713614 (PMC10488040; doi:10.3390/ijms241713614)
Supplement: Supplementary file 1 [file ijms-24-13614-s001.zip]

Archive with 1 entries (1 files):
- ijms-2554419-supplementary.pdf
